# Supplementary material for: Gut commensal Phascolarctobacterium faecium retunes innate immunity to mitigate obesity and metabolic disease in mice
Source: Nat Microbiol. 2025 May 6;10(6):1310–22. doi: 10.1038/s41564-025-01989-7 (PMC12137122; doi:10.1038/s41564-025-01989-7)
Supplement: Supplementary file 3 — Data for Supplementary Table 3. [file 41564_2025_1989_MOESM3_ESM.xlsx]

## Sheet: Supp.Table 3
	taxonomy							mean average counts by group				p-values
ASV	Kingdom	Phylum	Class	Order	Family	Genus	Species	Control	HFHSD	HFHSD+P.faecium	HFHSD+P.faecium+GW2580	HFHSDVsControl	HFHSD+P.faeciumVsControl	HFHSD+P.faecium+GW2580VsControl	HFHSD+P.faeciumVsHFHSD	HFHSD+P.faecium+GW2580VsHFHSD	HFHSD+P.faecium+GW2580VsHFHSD+P.faecium
ASV171	Bacteria	Firmicutes	Clostridia	Lachnospirales	Lachnospiraceae	[Eubacterium] fissicatena group		38.375	111.625	24.5	0			0.0499508
ASV3	Bacteria	Verrucomicrobiota	Verrucomicrobiae	Verrucomicrobiales	Akkermansiaceae	Akkermansia	muciniphila	10805.5	233.25	2190	11.1429	2.09137e-05		9.00028e-16	0.0495543	0.00122774	2.54069e-10
ASV16	Bacteria	Bacteroidota	Bacteroidia	Bacteroidales	Rikenellaceae	Alistipes		738.125	941.625	832.375	341.571			0.0065083		0.000206365	0.000781321
ASV2	Bacteria	Bacteroidota	Bacteroidia	Bacteroidales	Rikenellaceae	Alistipes		1293.38	2082.75	2037.12	4012.14	0.0170865	0.0185218	2.24079e-09		0.00372208	0.00312851
ASV268	Bacteria	Bacteroidota	Bacteroidia	Bacteroidales	Rikenellaceae	Alistipes		8.625	23.5	11.625	0			0.0386957		0.0101329	0.0341173
ASV322	Bacteria	Bacteroidota	Bacteroidia	Bacteroidales	Rikenellaceae	Alistipes		20.75	5.75	16.25	0			0.00372424			0.00901128
ASV377	Bacteria	Bacteroidota	Bacteroidia	Bacteroidales	Rikenellaceae	Alistipes		1.375	0.375	2.75	19.2857					0.0212262
ASV50	Bacteria	Bacteroidota	Bacteroidia	Bacteroidales	Rikenellaceae	Alistipes		201.75	101.25	166.5	387.857			0.0441658		1.54318e-05	0.0188938
ASV6	Bacteria	Bacteroidota	Bacteroidia	Bacteroidales	Rikenellaceae	Alistipes		1338	1486	2064.88	2496.14		0.0436592	0.0016746		0.0311245
ASV1	Bacteria	Bacteroidota	Bacteroidia	Bacteroidales	Prevotellaceae	Alloprevotella		2481.62	3902	4165.25	6668.86			0.00466045
ASV374	Bacteria	Firmicutes	Clostridia	Oscillospirales	Ruminococcaceae	Anaerotruncus		18.75	1.375	3	0			0.00633582
ASV44	Bacteria	Firmicutes	Clostridia	Oscillospirales	Ruminococcaceae	Anaerotruncus		109.625	441.25	263.5	138.429	1.41322e-06	0.00763072			0.000161817
ASV233	Bacteria	Firmicutes	Clostridia	Peptostreptococcales-Tissierellales	Anaerovoracaceae	Anaerovorax		24.375	24.625	29.125	0			7.17388e-13		4.67682e-13	8.85946e-14
ASV336	Bacteria	Firmicutes	Clostridia	Lachnospirales	Lachnospiraceae	ASF356		38.875	0	0	1.42857	0.00754794	0.00716797
ASV411	Bacteria	Firmicutes	Clostridia	Lachnospirales	Lachnospiraceae	ASF356		4.75	2.75	4.125	0			0.00383862		0.0302312	0.00806008
ASV13	Bacteria	Bacteroidota	Bacteroidia	Bacteroidales	Bacteroidaceae	Bacteroides	acidifaciens	746.375	2691.38	1570.12	8.85714	0.00816464		2.95273e-21		1.64853e-35	2.97531e-29
ASV74	Bacteria	Bacteroidota	Bacteroidia	Bacteroidales	Bacteroidaceae	Bacteroides	acidifaciens	306.25	97.375	194.25	0	0.041817		6.991e-25		4.45939e-18	1.68226e-22
ASV124	Bacteria	Bacteroidota	Bacteroidia	Bacteroidales	Bacteroidaceae	Bacteroides		0	247.375	51.25	32.7143	1.97242e-21	5.3404e-18	2.82611e-16
ASV234	Bacteria	Bacteroidota	Bacteroidia	Bacteroidales	Bacteroidaceae	Bacteroides		0	52.5	35.125	0	0.00163371	0.00297945			0.00198251	0.0035112
ASV259	Bacteria	Bacteroidota	Bacteroidia	Bacteroidales	Bacteroidaceae	Bacteroides		11.625	16.125	25.625	0						0.0323624
ASV28	Bacteria	Bacteroidota	Bacteroidia	Bacteroidales	Bacteroidaceae	Bacteroides		803.875	473.75	515.375	0			1.64696e-31		1.08406e-27	1.00997e-28
ASV293	Bacteria	Bacteroidota	Bacteroidia	Bacteroidales	Bacteroidaceae	Bacteroides		10.375	20.25	13.25	0			4.87035e-07		9.91767e-10	3.99512e-08
ASV305	Bacteria	Bacteroidota	Bacteroidia	Bacteroidales	Bacteroidaceae	Bacteroides		12	12	13.25	0			3.41064e-06		3.75229e-06	2.28854e-06
ASV53	Bacteria	Bacteroidota	Bacteroidia	Bacteroidales	Bacteroidaceae	Bacteroides		8	628.875	246.125	67.7143	0.0155135
ASV73	Bacteria	Bacteroidota	Bacteroidia	Bacteroidales	Bacteroidaceae	Bacteroides		24.25	331.625	159.625	0			1.02481e-34		2.07657e-47	4.19845e-44
ASV279	Bacteria	Actinobacteriota	Actinobacteria	Bifidobacteriales	Bifidobacteriaceae	Bifidobacterium	animalis	66.75	4.875	0	0	0.00887656	4.679e-09	7.29612e-09	0.0124692	0.00360257
ASV4	Bacteria	Desulfobacterota	Desulfovibrionia	Desulfovibrionales	Desulfovibrionaceae	Bilophila		1484.25	2364.12	2191.75	2242.29	0.000423893	0.00386939	0.00116985
ASV123	Bacteria	Patescibacteria	Saccharimonadia	Saccharimonadales	Saccharimonadaceae	Candidatus Saccharimonas		43.875	171.625	22.125	0			4.67573e-05		1.83011e-07	0.000759065
ASV101	Bacteria	Firmicutes	Clostridia	Oscillospirales	Oscillospiraceae	Colidextribacter		42.375	70.375	94	165.714			0.00257407
ASV12	Bacteria	Firmicutes	Clostridia	Oscillospirales	Oscillospiraceae	Colidextribacter		1637.88	2246.62	1641.5	0			8.38895e-53		2.23113e-57	1.1505e-52
ASV128	Bacteria	Firmicutes	Clostridia	Oscillospirales	Oscillospiraceae	Colidextribacter		77.75	52.75	80.75	31			0.0441079			0.0278694
ASV164	Bacteria	Firmicutes	Clostridia	Oscillospirales	Oscillospiraceae	Colidextribacter		45.375	42	31.5	23.1429			0.0342937
ASV19	Bacteria	Firmicutes	Clostridia	Oscillospirales	Oscillospiraceae	Colidextribacter		278.125	482.5	346.25	797.429	0.0127951		6.46485e-07			0.000350184
ASV235	Bacteria	Firmicutes	Clostridia	Oscillospirales	Oscillospiraceae	Colidextribacter		0	0	0	119.857			1.6977e-08		2.51965e-08	2.18823e-08
ASV348	Bacteria	Firmicutes	Clostridia	Oscillospirales	Oscillospiraceae	Colidextribacter		11	5	7.375	0			2.15565e-06		0.000301409	3.66274e-05
ASV66	Bacteria	Firmicutes	Clostridia	Oscillospirales	Oscillospiraceae	Colidextribacter		159.875	162.5	172.75	32			0.0270332		0.0336727	0.0221882
ASV87	Bacteria	Firmicutes	Clostridia	Oscillospirales	Oscillospiraceae	Colidextribacter		32.375	36.625	14.375	297			0.0150501		0.0401618	0.00222609
ASV72	Bacteria	Actinobacteriota	Coriobacteriia	Coriobacteriales	Atopobiaceae	Coriobacteriaceae UCG-002		163.25	276.875	91.75	1			1.60438e-15		4.74476e-19	8.79544e-13
ASV334	Bacteria	Firmicutes	Clostridia	Lachnospirales	Defluviitaleaceae	Defluviitaleaceae UCG-011		16.125	9.125	9.625	0			4.37038e-10		5.61366e-08	3.91427e-08
ASV64	Bacteria	Firmicutes	Clostridia	Lachnospirales	Lachnospiraceae	Dorea		7.375	165.125	108	334.429	0.00126653	0.00737839	3.94204e-05
ASV345	Bacteria	Actinobacteriota	Coriobacteriia	Coriobacteriales	Eggerthellaceae	Enterorhabdus		0	7.5	1.375	21.1429			0.0499508
ASV110	Bacteria	Firmicutes	Clostridia	Lachnospirales	Lachnospiraceae	GCA-900066575		64.875	91.125	116.125	54.5714		0.0218853			0.0488377	0.00410502
ASV231	Bacteria	Firmicutes	Clostridia	Lachnospirales	Lachnospiraceae	GCA-900066575		5.5	29.375	42.625	0	0.00298563	9.59533e-05	2.33569e-05		1.62308e-11	1.84181e-13
ASV351	Bacteria	Firmicutes	Clostridia	Lachnospirales	Lachnospiraceae	GCA-900066575		0	13.125	17.25	0	0.0198653	0.0112818			0.0232894	0.0140895
ASV396	Bacteria	Firmicutes	Clostridia	Lachnospirales	Lachnospiraceae	GCA-900066575		0	4.625	6.125	0	0.0222403	0.0140888			0.029028	0.0185011
ASV103	Bacteria	Firmicutes	Clostridia	Oscillospirales	Ruminococcaceae	Incertae Sedis		2	169.75	181	52.7143	2.3979e-09	3.02922e-09	2.75596e-05
ASV158	Bacteria	Firmicutes	Clostridia	Oscillospirales	Ruminococcaceae	Incertae Sedis		50.75	31.125	65.625	11.4286			0.0173893			0.00806008
ASV333	Bacteria	Firmicutes	Clostridia	Oscillospirales	Ruminococcaceae	Incertae Sedis		41.375	0	0	0	0.0235103	0.0241615	0.0168349
ASV343	Bacteria	Firmicutes	Clostridia	Oscillospirales	Ruminococcaceae	Incertae Sedis		36.875	0	0	0	0.00754794	0.00716797	0.00496874
ASV219	Bacteria	Firmicutes	Clostridia	Oscillospirales	Oscillospiraceae	Intestinimonas		0	17.5	45.5	26.8571	3.52566e-23	1.02089e-25	1.59191e-23
ASV51	Bacteria	Firmicutes	Clostridia	Oscillospirales	Oscillospiraceae	Intestinimonas		113.375	261.875	186.625	218.571	0.000376552		0.0055592
ASV104	Bacteria	Firmicutes	Clostridia	Lachnospirales	Lachnospiraceae	Lachnoclostridium		9.25	80.25	84.75	162	2.35024e-06	7.89805e-07	1.51179e-10
ASV168	Bacteria	Firmicutes	Clostridia	Lachnospirales	Lachnospiraceae	Lachnoclostridium		23.125	55	15.5	0			5.798e-06		6.29216e-08	1.49448e-05
ASV225	Bacteria	Firmicutes	Clostridia	Lachnospirales	Lachnospiraceae	Lachnoclostridium		35.625	14.5	1.125	38.8571		0.0235124				0.0204246
ASV277	Bacteria	Firmicutes	Clostridia	Lachnospirales	Lachnospiraceae	Lachnoclostridium		0	10.125	9	35			0.00934171
ASV350	Bacteria	Firmicutes	Clostridia	Lachnospirales	Lachnospiraceae	Lachnoclostridium		0	11	9.375	0	0.00299607	0.00716797			0.00372208	0.00888176
ASV147	Bacteria	Firmicutes	Clostridia	Lachnospirales	Lachnospiraceae	Lachnospiraceae FCS020 group		28.625	19.25	25	94.7143			0.00143758		5.3612e-05	0.00148074
ASV248	Bacteria	Firmicutes	Clostridia	Lachnospirales	Lachnospiraceae	Lachnospiraceae FCS020 group		0	40.75	32.375	0	4.56324e-21	3.91643e-20			1.14721e-19	4.97623e-19
ASV25	Bacteria	Firmicutes	Clostridia	Lachnospirales	Lachnospiraceae	Lachnospiraceae NK4A136 group	bacterium	1494.38	447.375	355.5	0			4.86511e-24		1.44491e-18	8.88892e-18
ASV89	Bacteria	Firmicutes	Clostridia	Lachnospirales	Lachnospiraceae	Lachnospiraceae NK4A136 group	bacterium	113.5	137.25	197.125	0			1.9704e-25		2.37718e-27	1.82951e-30
ASV105	Bacteria	Firmicutes	Clostridia	Lachnospirales	Lachnospiraceae	Lachnospiraceae NK4A136 group		32.375	78.875	117.625	224.571			0.00211018
ASV142	Bacteria	Firmicutes	Clostridia	Lachnospirales	Lachnospiraceae	Lachnospiraceae NK4A136 group		116.625	20.625	23.25	54.8571	0.00990969	0.0139325
ASV181	Bacteria	Firmicutes	Clostridia	Lachnospirales	Lachnospiraceae	Lachnospiraceae NK4A136 group		23.875	35.5	44.75	0			3.65314e-05		7.34801e-06	2.02018e-06
ASV184	Bacteria	Firmicutes	Clostridia	Lachnospirales	Lachnospiraceae	Lachnospiraceae NK4A136 group		71.5	19.375	21	19.8571	0.0115656	0.0302924	0.00614475
ASV196	Bacteria	Firmicutes	Clostridia	Lachnospirales	Lachnospiraceae	Lachnospiraceae NK4A136 group		23.625	34.625	35.25	0			0.00116985		0.000509357	0.000409479
ASV200	Bacteria	Firmicutes	Clostridia	Lachnospirales	Lachnospiraceae	Lachnospiraceae NK4A136 group		25.625	33.875	33.125	0			1.55474e-09		1.18886e-10	9.04152e-11
ASV218	Bacteria	Firmicutes	Clostridia	Lachnospirales	Lachnospiraceae	Lachnospiraceae NK4A136 group		17	35	30	0			3.46179e-07		1.59306e-09	3.36008e-09
ASV236	Bacteria	Firmicutes	Clostridia	Lachnospirales	Lachnospiraceae	Lachnospiraceae NK4A136 group		22.875	17	39.75	0			1.87635e-24		1.05278e-23	2.44822e-26
ASV239	Bacteria	Firmicutes	Clostridia	Lachnospirales	Lachnospiraceae	Lachnospiraceae NK4A136 group		8	33.125	22.875	0			4.25962e-14		4.77117e-17	2.32552e-16
ASV251	Bacteria	Firmicutes	Clostridia	Lachnospirales	Lachnospiraceae	Lachnospiraceae NK4A136 group		24	13.625	0	22.5714		0.00150623		0.0239135		0.00173537
ASV291	Bacteria	Firmicutes	Clostridia	Lachnospirales	Lachnospiraceae	Lachnospiraceae NK4A136 group		0	15.375	8.25	46			0.0267688
ASV106	Bacteria	Firmicutes	Clostridia	Lachnospirales	Lachnospiraceae	Lachnospiraceae UCG-006		39.25	154.5	49.5	131.429	0.0220125
ASV159	Bacteria	Firmicutes	Bacilli	Lactobacillales	Lactobacillaceae	Lactobacillus		0	55.625	26.125	78	2.38414e-14	3.66566e-11	9.89007e-16
ASV11	Bacteria	Deferribacterota	Deferribacteres	Deferribacterales	Deferribacteraceae	Mucispirillum	schaedleri	915	1875.38	1318.5	1920	0.0127951		0.00766683
ASV108	Bacteria	Deferribacterota	Deferribacteres	Deferribacterales	Deferribacteraceae	Mucispirillum		61.375	0	369.75	0	1.05705e-17		1.02308e-17	7.03497e-22		4.83058e-22
ASV237	Bacteria	Bacteroidota	Bacteroidia	Bacteroidales	Muribaculaceae	Muribaculum	intestinale	0	11.125	3.25	34.5714			0.0141037
ASV232	Bacteria	Bacteroidota	Bacteroidia	Bacteroidales	Muribaculaceae	Muribaculum		0	7.5	4.75	31.5714			0.00766683
ASV169	Bacteria	Firmicutes	Clostridia	Oscillospirales	Oscillospiraceae	Oscillibacter		127.5	0	0	40	2.33411e-34	3.15892e-34			3.42358e-28	1.63971e-28
ASV207	Bacteria	Firmicutes	Clostridia	Oscillospirales	Oscillospiraceae	Oscillibacter		35.75	25.875	28.75	0			6.20146e-08		5.50623e-07	2.79928e-07
ASV290	Bacteria	Firmicutes	Clostridia	Oscillospirales	Oscillospiraceae	Oscillibacter		0	0	32	31.8571		2.46665e-07	3.46179e-07	1.01731e-06	4.89863e-07
ASV31	Bacteria	Firmicutes	Clostridia	Oscillospirales	Oscillospiraceae	Oscillibacter		205.375	209	264.875	562.857			0.00766683		0.021978
ASV37	Bacteria	Firmicutes	Clostridia	Oscillospirales	Oscillospiraceae	Oscillibacter		339.625	176.25	294.5	379.286					0.0102485
ASV88	Bacteria	Firmicutes	Clostridia	Oscillospirales	Oscillospiraceae	Oscillibacter		20.625	63	168.625	197.143	0.0309254	1.08031e-05	1.66192e-06		0.0497629
ASV157	Bacteria	Proteobacteria	Gammaproteobacteria	Burkholderiales	Sutterellaceae	Parasutterella		163.75	43	1.25	0		1.02012e-08	7.20382e-13	0.000252255	1.48238e-08
ASV188	Bacteria	Proteobacteria	Gammaproteobacteria	Burkholderiales	Sutterellaceae	Parasutterella		123	29.375	0	0		6.44622e-13	2.03544e-12	1.79305e-07	8.44673e-08
ASV269	Bacteria	Proteobacteria	Gammaproteobacteria	Burkholderiales	Sutterellaceae	Parasutterella		70.375	7.875	0	0		0.000176511	0.000143633		0.0308064
ASV270	Bacteria	Proteobacteria	Gammaproteobacteria	Burkholderiales	Sutterellaceae	Parasutterella		62.25	12.625	2.625	0		0.0293218	4.41748e-05		0.00611401
ASV210	Bacteria	Firmicutes	Negativicutes	Acidaminococcales	Acidaminococcaceae	Phascolarctobacterium	faecium	0	0	67	9.57143		2.55536e-07	0.000627568	1.10654e-06	0.00113959
ASV358	Bacteria	Bacteroidota	Bacteroidia	Bacteroidales	Prevotellaceae	Prevotellaceae UCG-001		23.125	1.5	2.25	0			0.0031681
ASV7	Bacteria	Bacteroidota	Bacteroidia	Bacteroidales	Rikenellaceae	Rikenellaceae RC9 gut group		2499	2433.62	1987.88	1375.71			0.00718363		0.00677594
ASV140	Bacteria	Firmicutes	Clostridia	Lachnospirales	Lachnospiraceae	Roseburia		20.25	45.5	69.5	8.71429						0.0188938
ASV160	Bacteria	Firmicutes	Clostridia	Lachnospirales	Lachnospiraceae	Roseburia		17.25	92.75	55.5	0	3.29158e-05	0.00728764	9.82891e-11		3.42597e-20	4.74061e-17
ASV21	Bacteria	Firmicutes	Clostridia	Lachnospirales	Lachnospiraceae	Roseburia		165.5	713.75	581.625	697.857	0.000372441	0.00121092	0.000568661
ASV344	Bacteria	Firmicutes	Clostridia	Lachnospirales	Lachnospiraceae	Roseburia		12.5	17	0	0		1.35522e-06	2.00287e-06	3.84463e-07	2.10493e-07
ASV180	Bacteria	Firmicutes	Clostridia	Oscillospirales	Ruminococcaceae	UBA1819		59.625	8.25	31.5	29.7143	1.06883e-06			0.0124692	0.0027942
ASV107	Bacteria	Firmicutes	Clostridia	Oscillospirales	Butyricicoccaceae	UCG-009		61	48.625	81.125	118.571			0.0161678		0.0019598
