# Supplementary material for: Gut commensal Phascolarctobacterium faecium retunes innate immunity to mitigate obesity and metabolic disease in mice
Source: Nat Microbiol. 2025 May 6;10(6):1310–22. doi: 10.1038/s41564-025-01989-7 (PMC12137122; doi:10.1038/s41564-025-01989-7)
Supplement: Supplementary file 4 — Statistical source data. [file 41564_2025_1989_MOESM4_ESM.xlsx]

## Sheet: Fig. 2A
	Body weight evolution (g)
	day	Control										HFHSD										HFHSD + P. faecium
	0	21.41	19.47	21.5	17.33	21.23	18.24	19.66	21.16	19.15	20.96	20.27	18.28	22.05	20.19	21.2	18.28	21.32	20.3	19.44	19.98	20.57	22.28	19.65	20.16	21.64	22.08	19.26	23.56	20.17	20.3
	7	20.63	16.45	20.31	16.65	21.42	17.65	19.13	20.23	17.7	19.09	23.46	22.4	24.99	24.36	24.42	23.71	23.44	24.42	24.28	23.63	23.98	25.98	22.97	22.77	24.37	25.38	23.05	25.12	25.74	25.61
	14	21.86	17.91	21.64	16.67	23.5	18	20.11	21.1	19.47	19.9	25.16	24.95	26.06	26.96	26.59	26.47	25.5	27.36	26.91	26.06	25.53	27.54	24.17	25.86	26.03	27.92	24.81	26.31	24.5	28.16
	21	21.85	17	21.32	16.92	23.57	18.8	19.75	21.35	20.2	20.48	26.01	25.05	27.39	27.64	27.09	27.31	26.75	27.92	30.2	26.79	26.03	28.79	24.59	28.65	27.53	28.06	25.49	27	25.55	27.9
	28	23.03	18.53	21.27	17.92	24.82	21.44	21.72	23.16	21.32	21.78	27.85	26.42	28.61	29.78	28.79	29.37	28.8	29.9	32.53	28.87	27.07	29.87	24.68	29.35	28.17	25.97	26.72	28.72	26.03	29.07
	35	24.09	18.56	22.4	18.96	25.65	21.89	22.1	23.38	22.84	22.31	29.47	27.59	29.67	31.76	30.01	29.67	29.63	29.9	33.79	29.68	27.36	30.72	26.03	30.89	30.44	27.47	26.99	29.49	27.61	28.58
	42	24.68	19.44	22.47	20.13	25.9	22.25	22.32	23.62	24.17	22.82	29.59	27.63	30.14	31.75	30.01	30.09	29.64	29.54	33.83	29.47	28.4	30.76	26.52	31.19	31.04	28.79	27.33	28.92	27.52	29.17
	49	25.41	20.69	23.23	20.79	27.34	22.63	23.4	24.64	24.97	23.57	30.05	29.43	31.77	32.07	30.95	31.57	29.51	30.95	35.65	29.45	28.68	31.63	27.5	31	32.47	31.03	28.3	30.13	27.94	29.9
	56	26.3	21.42	23.76	20.99	27.89	23.15	24.3	26.2	26.05	24.19	30.86	30.56	32.98	33.14	32.39	33.16	31.6	33.66	37.59	30.36	29.49	32.41	29.37	32.19	33.49	32.5	29.35		28.72	30.29
	63	26.89	22.4	24.43	20.95	28.4	23.86	25.75	26.18	24.02	24.14	31.35	30.57	33.84	33.68	33.51	33.44	32.69	33.01	38.34	31.64	29.78	33.23	30.24	33.95	34.48	33.71	29.12		28.56	31.89
	70	26.01	22.01	25.06	21.37	28.63	24.21	24.34	26.59	26.48	25.15	33.45	31.45	34.06	35.46	34.78	34.73	34.12	35.29	40.34	32.95	29.33	32.78	31.27	34.31	36.8	34.72	30.04		29.62	33.23
	77	27.28	22.28	25.28	22.1	28.72	24.3	25.29	26.91	26.8	25.12	34.36	32.07	35.96	36.99	35.79	36.57	35.58	37.21	41.5	34.33	30.29	33.1	31.85	34.3	37.96	34.61	30.47		30.11	33.2
	84	27.75	24.51	25.76	23.06	30.11	25.82	26.26	28.09	28.21	26.26	35.5	32.91	35.79	38.5	36.4	38.06	37.65	40.01	43.62	36.58	31.28	34	32.09	35.25	37.56	35.08	31.51		30.26	33.78
	91	26.74	24.04	25.65	23.16	30.29	25.36	25.47	27.31	28.09	26.4	34.04	31.76	35.5	36.24	35.85	36.51	36.09	37	40.03	34.5	30.27	34.41	31.93	34.75	37.05	34.71	31.42		30.98	34.19
	98	27.55	24.22	25.9	23.49	30.6	25.66	26.25	28.48	28.43	26.82	35.93	32.71	37.54	37.1	37.5	37.22	37.76	38.4	41.25	35.76	31.29	36.5	33.05	34.95	38.81	34	31.6		32.31	34.18
The symbol * means outlier value
A missing value due to experimental issues (e.g., animal death, problems with cell staining, detection below the test threshold, RNA extraction, etc.)

## Sheet: Fig. 2B
	Body weight gain (g)
	Control	HFHSD	HFHSD + P. faecium
	6.14	15.66	10.72
	4.75	14.43	14.22
	4.4	15.49	13.4
	6.16	16.91	14.79
	9.37	16.3	17.17
	7.42	18.94	11.92
	6.59	16.44	12.34
	7.32	18.1
	9.28	21.81	12.14
	5.86	15.78	13.88
The symbol * means outlier value
A missing value due to experimental issues (e.g., animal death, problems with cell staining, detection below the test threshold, RNA extraction, etc.)

## Sheet: Fig. 2C
	eWAT (g)
	Control	HFHSD	HFHSD + P. faecium
	0.44	1.52	0.54
	0.33	0.86	1.08
	0.4	1.75	1.2
	0.43	1.2	0.76
	0.51	1.4	1,89*
	0.42	1.62	0.88
	0.54	1.61	0.5
	0.59	1.38
	0.36	1.68	0.82
	0.42	1.07	0.98
The symbol * means outlier value
A missing value due to experimental issues (e.g., animal death, problems with cell staining, detection below the test threshold, RNA extraction, etc.)

## Sheet: Fig. 2D
	Triglycerides (mmol/L)
	Control	HFHSD	HFHSD + P. faecium
	1.1	3,90*	1
	0.5	0.9	0.8
	0.7	1.3	1.1
	0.9	1.3	0.4
	0.9	0.8	0.5
	0.9	1.4	0.9
	0.7	1.3	0.8
	0.6	1.7
	0.7	1.2	0.4
	0.8	1.5	0.9
The symbol * means outlier value
A missing value due to experimental issues (e.g., animal death, problems with cell staining, detection below the test threshold, RNA extraction, etc.)

## Sheet: Fig. 2E
	Glucose (mg/dL)
	Min	Control										HFHSD										HFHSD + P. faecium
	0	153	143	173	162	101		151	131	150	93	217	186	186	221		173	165	158	189	169	144	131	150	217	166	128	124		112	126
	15	333	281	354	375	274		272	239	205	240	356	430	301	359		341	345	363	359	322	370	310	369	352	378	299	322		321	263
	30	160	197	219	222	191		181	211	259	201	253	374	241	382		310	284	273	334	258	309	204	312	342	313	237	281		282	258
	60	184	157	209	194	148		172	181	158	157	252	331	242			268	229	264	233	289	229	243	262	236	241	183	191		231	211
	120	164	156	169	181	101		151	167	161	111	187	177	196	258		208	193	214	148	196	178	200	184	190	167	140	139		188	184
The symbol * means outlier value
A missing value due to experimental issues (e.g., animal death, problems with cell staining, detection below the test threshold, RNA extraction, etc.)

## Sheet: Fig. 2F
	AUC
	Control	HFHSD	HFHSD + P. faecium
	22943	29610	29228
	21465	36465	27158
	26010	28103	30990
	25995	38708	30923
	18855		29813
		31980	23213
	21555	28898	24848
	22470	31073
	21968	29243	28035
	19215	30788	25710
The symbol * means outlier value
A missing value due to experimental issues (e.g., animal death, problems with cell staining, detection below the test threshold, RNA extraction, etc.)

## Sheet: Fig. 2G
	Glucose (mg/dL)
	Control	HFHSD	HFHSD + P. faecium
	153	217	144
	143	186	131
	173	186	150
	162	221	217*
	101		166
		173	128
	151	165	124
	131	158
	150	189	112
	93	169	126
The symbol * means outlier value
A missing value due to experimental issues (e.g., animal death, problems with cell staining, detection below the test threshold, RNA extraction, etc.)

## Sheet: Fig. 2H
	Insulin (ng/mL)
	Control	HFHSD	HFHSD + P. faecium
	1.16251	3.97062	2.16476
	2,20*	1.17756	2.78225
	0.948795	2.81061	2.30705
	0.683981	2.16078	2.07696
	0.751339	1.97853	2.63383
	0.516364	1.06197	1.15337
	0.955107	4.43996	0.811052
	1.07393	2.36889
	0.961115	2.15055	0.712413
	0.700605	2.55778	2.18865
The symbol * means outlier value
A missing value due to experimental issues (e.g., animal death, problems with cell staining, detection below the test threshold, RNA extraction, etc.)

## Sheet: Fig. 2I
	Leptin (ng/mL)
	Control	HFHSD	HFHSD + P. faecium
	4.34672	18.6525	10.2307
	2.03354	4.84079	11.2862
	2.61745	24.8284	14.9694
	1.09031	9.87138	5.71665
	2.99924	13.0155	30,56*
	1.80896	15.0143	5.71665
	2.81957	27.995	2.28058
	2.7522	10.6799
	1.56192	25.7492	5.44716
	1.44963	9.57943	8.3667
The symbol * means outlier value
A missing value due to experimental issues (e.g., animal death, problems with cell staining, detection below the test threshold, RNA extraction, etc.)

## Sheet: Fig. 2J
	GIP (pg/mL)
	Control	HFHSD	HFHSD + P.faecium
	18.3	411.3	176.46
	21	118.37	203.18
	134.05	415.2	77.09
	61	296.35	98.74
	16.65	139.48	132.63
	10.1	90.76	34.16
	86.32	278.52	97.94
	84.13	286.94
	88.08	409.51	131.79
	58.08	107.99	83.17
The symbol * means outlier value
A missing value due to experimental issues (e.g., animal death, problems with cell staining, detection below the test threshold, RNA extraction, etc.)
