# Supplementary material for: Gut commensal Phascolarctobacterium faecium retunes innate immunity to mitigate obesity and metabolic disease in mice
Source: Nat Microbiol. 2025 May 6;10(6):1310–22. doi: 10.1038/s41564-025-01989-7 (PMC12137122; doi:10.1038/s41564-025-01989-7)
Supplement: Supplementary file 5 — Statistical source data. [file 41564_2025_1989_MOESM5_ESM.xlsx]

## Sheet: Fig. 3A
	ILC1 (%)
	Control	HFHSD	HFHSD + P. faecium
	0.7	2.4	1
	0.7	2.4	0.8
	1.1		1.5
	1.4		0.8
	1.4	2.4	3,5*
	0.8	1.4	1.7
	1.8	1.3	1.4
	0.6	1.6
	1.1		1.4
	0.8	1.2	1.3
The symbol * means outlier value
A missing value due to experimental issues (e.g., animal death, problems with cell staining, detection below the test threshold, RNA extraction, etc.)

## Sheet: Fig. 3B
	Induced IEL (%)
	Control	HFHSD	HFHSD + P. faecium
	0.7	1.5	0.2
	1.3	1.3	0.5
	0.7	1.5	0.3
	0.8	1.3	0.9
	0.8	2.1	2,6*
	0.9	2.5	0.3
	0.5	1	0.4
	0.5	1.2
	1	1	1
	0.7	0.8	0.4
The symbol * means outlier value
A missing value due to experimental issues (e.g., animal death, problems with cell staining, detection below the test threshold, RNA extraction, etc.)

## Sheet: Fig. 3C
	Natural IEL (%)
	Control	HFHSD	HFHSD + P. faecium
	14.6	26.4	36.3
	25.9	30.6	37
	22.8	17.6	38.2
	31.7	28.5	41.5
	28.5	29.7	39.5
	23	31.9	35.8
	33.2	27.1	37
	23.6	32.7
	26.1	22.8	49.2
	25.2	32.7	42.9
The symbol * means outlier value
A missing value due to experimental issues (e.g., animal death, problems with cell staining, detection below the test threshold, RNA extraction, etc.)

## Sheet: Fig. 3D
	Induced / Natural IEL
	Control	HFHSD	HFHSD + P. faecium
	0.048	0.057	0.006
	0.05	0.042	0.014
	0.031	0.085	0.008
	0.025	0.046	0.022
	0.028	0.071	0,066*
	0.039	0.078	0.008
	0.015	0.037	0.011
	0.021	0.037
	0.038	0.044	0.02
	0.028	0.024	0.009
The symbol * means outlier value
A missing value due to experimental issues (e.g., animal death, problems with cell staining, detection below the test threshold, RNA extraction, etc.)

## Sheet: Fig. 3E
	M1/M2
	Control	HFHSD	HFHSD + P. faecium
	5.57	10.97	2.43
	5.37	72,94*	1.31
		17	2.04
	6.85	10.02	2.78
	16,53*	4.5	0.58
	5.11	11.41	1.05
	7.25	6.87	1.26
	5.92	13.59
	4.47	7.43	1.1
	4.74	8.89	2.3
The symbol * means outlier value
A missing value due to experimental issues (e.g., animal death, problems with cell staining, detection below the test threshold, RNA extraction, etc.)

## Sheet: Fig. 3F
	M2 (%)
	Control	HFHSD	HFHSD + P. faecium
	1.6	1.8	2.8
	1.4	0.2	5.5
	1.4	0.7	3.1
	1.6	0.9	2.5
	0.7	1.4	3.9
	1.4	0.5	5.8
	1.2	0.8	4.6
	1.8	0.6
	2.2	0.6	8.8
	1.6	1.1	2.9
The symbol * means outlier value
A missing value due to experimental issues (e.g., animal death, problems with cell staining, detection below the test threshold, RNA extraction, etc.)

## Sheet: Fig. 3G
	M1 (%)
	Control	HFHSD	HFHSD + P. faecium
	8.8	19.4	6.7
	7.5	18.2	2
		11.8	6.3
	11.3	8.9	6.9
	10.8	6.4	2.2
	7.3	5.2	6.1
	8.6	5.7	5.8
	10.5	8.2
	10	4.7	9.7
	7.6	9.7	6.7
The symbol * means outlier value
A missing value due to experimental issues (e.g., animal death, problems with cell staining, detection below the test threshold, RNA extraction, etc.)

## Sheet: Fig. 3H
	Treg cells (%)
	Control	HFHSD	HFHSD + P. faecium
	16.6	39.5	55.3
	17.3	48.8	40
	29.7	20.1	56.5
	28.3	14.2	43.1
	8.5	21.3	41.6
	11.3	17.2	52.5
	29	36.1	59.1
	13.7	27.3
	30.1	18.7	45
	26.6	34.9	35.3
The symbol * means outlier value
A missing value due to experimental issues (e.g., animal death, problems with cell staining, detection below the test threshold, RNA extraction, etc.)

## Sheet: Fig. 3I
	mRNA fold change
		Control										HFHSD										HFHSD + P. faecium
	αEβ7	1.21	0.95	1.55	1.1	0.62	2,61*	0.75	0.82		0.99	0.87	1.15	1.61	1.25	1.31	1.4	0.6	1.12	1.07	1	1.97	1.64	2.05	2.98	1.99	1.01	1.49		1.69
	GrB	1.44	1.77	1.23	1.17	0.5	1.55	0.43	0.37	0.55	0.37	0.39	1.65	0.3	1.11	0.96	0.59	0.56	0.74	0.68	4,03*	1.74	2.15	2.42	1.63	0.85	0.9			2.17
The symbol * means outlier value
A missing value due to experimental issues (e.g., animal death, problems with cell staining, detection below the test threshold, RNA extraction, etc.)

## Sheet: Fig. 3J
	sIgA (ug/mL)
	Control	HFHSD	HFHSD + P. faecium
	0.4	0.65	2,17*
	0.53	0.81	0.91
	1	0.57	0.87
	0.32	0.26	0.9
	1.13	0.43	1.09
	0.48	0.6	1.2
	0.17	0.45	0.68
	0.16	0.44
	0.25	0.34	0.85
	0.3	0.26	1.17
The symbol * means outlier value
A missing value due to experimental issues (e.g., animal death, problems with cell staining, detection below the test threshold, RNA extraction, etc.)

[truncated: 5 more sheets: Fig. 3K, Fig. 3L, Fig. 3M, Fig. 3N, Fig. 3O]
