# Supplementary material for: Gut commensal Phascolarctobacterium faecium retunes innate immunity to mitigate obesity and metabolic disease in mice
Source: Nat Microbiol. 2025 May 6;10(6):1310–22. doi: 10.1038/s41564-025-01989-7 (PMC12137122; doi:10.1038/s41564-025-01989-7)
Supplement: Supplementary file 6 — Statistical source data. [file 41564_2025_1989_MOESM6_ESM.xlsx]

## Sheet: Fig. 4A
	Body weight gain (g)
	Rag1-/- Control	Rag1-/- HFHSD	Rag1-/- HFHSD + P. faecium
	2.9	16.3
	4.5	12.8
	5.2	14.2
	2.8	17.5	7.1
	5.8	14.8
	4.4	13.7	9.9
	3.4	12.6	8.9
	6.1	11.1	12.4
	3.5	9	8.3
	3.3	8.7	11.3
The symbol * means outlier value
A missing value due to experimental issues (e.g., animal death, problems with cell staining, detection below the test threshold, RNA extraction, etc.)

## Sheet: Fig. 4B
	eWAT (g)
	Rag1-/- Control	Rag1-/- HFHSD	Rag1-/- HFHSD + P. faecium
	0.48	1.39
	0.49	1.12
	0.41	1.55
	0.36		0.93
	0.32	1.83
	0.39	1.29	0.55
	0.47	1.99	0.25
	0.44	1.81	1.15
	0.49	1.16	0.8
	0,13*	0.96	0.66
The symbol * means outlier value
A missing value due to experimental issues (e.g., animal death, problems with cell staining, detection below the test threshold, RNA extraction, etc.)

## Sheet: Fig. 4C
	Glucose (mg/dL)
	Min	Rag1-/- Control										Rag1-/- HFHSD										Rag1-/- HFHSD + P. faecium
	0	142	148	134	165	113	109	113	132	135	141	196	156	173	199	213	171	184	178	193	203				183		171	100	192	114	156
	15	176	317	289	226	271	212	289	276	254	254	261	308	549*	332	264	315	370	321	309	299				254		220	185	305	178	220
	30	158	300	252	275	307	199	242	257	218	176	298	269	265	327	291	310	323	245	198	279				248		203	150	281	161	170
	60	139	197	180	193	187	169	192	187	177	170	233	192	212	259	268	214	259	194	187	222				231		170	119	198	134	158
	120	120	145	143	224	174	125	149	142	150	124	222	186	232	229	204	160	178	186	166					195		130	95	196	107	122
The symbol * means outlier value
A missing value due to experimental issues (e.g., animal death, problems with cell staining, detection below the test threshold, RNA extraction, etc.)

## Sheet: Fig. 4D
	AUC
	Rag1-/- Control	Rag1-/- HFHSD	Rag1-/- HFHSD + P. faecium
	17115	29235
	25830	26063
	23400	27045
	26220	32355	27008
	25455	30285
	19830	27413	20700
	23738	31193	15105
	23588	25973	27128
	22193	23933	16388
	20198	15615*	19065
The symbol * means outlier value
A missing value due to experimental issues (e.g., animal death, problems with cell staining, detection below the test threshold, RNA extraction, etc.)

## Sheet: Fig. 4E
	M2 (%)
	Rag1-/- Control	Rag1-/- HFHSD	Rag1-/- HFHSD + P.faecium
	23.1	17,6*
	13.2	4.8
	4	0.9
	0.7	9.3	2.8
	0.4	3.9
	27.7	6.7	11.7
	26.8	4	20.7
	20.9	4.1	24.4
	20.8	4	8.6
	7.9	0.9	25.6
The symbol * means outlier value
A missing value due to experimental issues (e.g., animal death, problems with cell staining, detection below the test threshold, RNA extraction, etc.)

## Sheet: Fig. 4F
	ILC1 (%)
	Rag1-/- Control	Rag1-/- HFHSD	Rag1-/- HFHSD + P. faecium
	12.9	11.2
	11.3	11.4
	6.1	9.9
	6.1		0.5
	9	14.9
	0.5	21.3	2.9
	3.4	5.2	2
	1.2	9.8	6.2
	9.9	11.9	5.9
	1	10.1	8.8
The symbol * means outlier value
A missing value due to experimental issues (e.g., animal death, problems with cell staining, detection below the test threshold, RNA extraction, etc.)

## Sheet: Fig. 4G
	M1 (%)
	Rag1-/- Control	Rag1-/- HFHSD	Rag1-/- HFHSD + P. faecium
	8	4.7
	0.1	3.4
	1	0.3
	0.6	5.8	0.5
	0.4	1.7
	6.5	1.2	2.1
	1.5	0.7	3.4
	1.8		2.1
	3.1	0.9	1
	0.6	0.1	3
The symbol * means outlier value
A missing value due to experimental issues (e.g., animal death, problems with cell staining, detection below the test threshold, RNA extraction, etc.)

## Sheet: Fig. 4H
	M2 (%)
	Control	HFHSD	HFHSD + P. faecium	HFHSD + pasteurized P. faecium
	2.37	0.36	8.6	18,5*
	2.56	0.42	10	8.17
	1.86	0.33	3.35	7.68
	1.18	0.74	6.8	2.31
	1	0.54	18,9*	16,8*
	2.87	0.2	11.12	6.43
	2	0.1	2.54	7.92
	0.93	0.53	6.14	4.33
The symbol * means outlier value
A missing value due to experimental issues (e.g., animal death, problems with cell staining, detection below the test threshold, RNA extraction, etc.)

## Sheet: Fig. 4I
	M1/M2
	Control	HFHSD	HFHSD + P. faecium	HFHSD + pasteurized P. faecium
	3.64	30.56	0.69	0.44
	3.28	19.62	0.74	1.92
	4.24	29.09	1.27	2.93
	3.52	13.84	0.8	5.23
	9,64*	12.41	0.26	0,50*
	4.24	50,75*	0.27	1.89
	5.52	157*	1.96	1.66
	10,56*	12.64	0.88	3.56
The symbol * means outlier value
A missing value due to experimental issues (e.g., animal death, problems with cell staining, detection below the test threshold, RNA extraction, etc.)

## Sheet: Fig. 4J
	M1 (%)
	Control	HFHSD	HFHSD + P. faecium	HFHSD + pasteurized P. faecium
	8.63	11	5.92	8.07
	8.4	8.24	7.42	15.65
	7.89	9.6	4.25	22,5*
	4.15	10.24	5.41	12.07
	9.64	6.7	4.93	8.39
	12.18	10.15	2.97	12.16
	11.03	15.7	4.98	13.18
	9.82	6.7	5.43	15.42
The symbol * means outlier value
A missing value due to experimental issues (e.g., animal death, problems with cell staining, detection below the test threshold, RNA extraction, etc.)

[truncated: 4 more sheets: Fig. 4K, Fig. 4L, Fig. 4M, Fig. 4N]
