# Supplementary material for: Gut commensal Phascolarctobacterium faecium retunes innate immunity to mitigate obesity and metabolic disease in mice
Source: Nat Microbiol. 2025 May 6;10(6):1310–22. doi: 10.1038/s41564-025-01989-7 (PMC12137122; doi:10.1038/s41564-025-01989-7)
Supplement: Supplementary file 7 — Statistical source data. [file 41564_2025_1989_MOESM7_ESM.xlsx]

## Sheet: Fig. 5A
	M2 (%)
	Control	HFHSD	HFHSD + P. faecium	HFHSD + P. faecium + GW2580
	2.37	0.36	8.6	0.22
	2.56	0.42	10	0.46
	1.86	0.33	3.35	0.45
	1.18	0.74	6.8
	1	0.54	18,9*	0.46
	2.87	0.2	11.12	0.22
	2	0.1	2.54	0.26
	0.93	0.53	6.14	0.06
The symbol * means outlier value
A missing value due to experimental issues (e.g., animal death, problems with cell staining, detection below the test threshold, RNA extraction, etc.)

## Sheet: Fig. 5B
	M1 (%)
	Control	HFHSD	HFHSD + P. faecium	HFHSD + P. faecium + GW2580
	8.63	11	5.92	4.43
	8.4	8.24	7.42	3.76
	7.89	9.6	4.25	1.71
	4.15	10.24	5.41
	9.64	6.7	4.93	4.57
	12.18	10.15	2.97	5
	11.03	15.7	4.98	5.72
	9.82	6.7	5.43	2.48
The symbol * means outlier value
A missing value due to experimental issues (e.g., animal death, problems with cell staining, detection below the test threshold, RNA extraction, etc.)

## Sheet: Fig. 5C
	ILC1 (%)
	Control	HFHSD	HFHSD + P. faecium	HFHSD + P. faecium + GW2580
	0.5	3.2	3.7	21,0*
	1.61	5.5	1.33	5
	2.07	2	2.8	22,0*
	1.72	3.05	1.7
	3.7	4.35	1.1	4.8
	3.6		1.9	3.08
	1.35	3.72	1.8	2.84
	2.86	5	3	5.11
The symbol * means outlier value
A missing value due to experimental issues (e.g., animal death, problems with cell staining, detection below the test threshold, RNA extraction, etc.)

## Sheet: Fig. 5D
	il22 mRNA fold change
	Control	HFHSD	HFHSD + P. faecium	HFHSD + P. faecium + GW2580
	0.332	2.234	0.5	0.56
	0.847	1.459	1.613	0.402
	0.59	0.59	2.505	6,17*
	0.549	4,14*	2.722
	2.203	0.787	1.635	0.253
	23,18*	0.303	2.042	0.274
	1.815	0.434	0.882	0.352
	0.664	0.282	2.731	0.334
The symbol * means outlier value
A missing value due to experimental issues (e.g., animal death, problems with cell staining, detection below the test threshold, RNA extraction, etc.)

## Sheet: Fig. 5E
	Body weight gain (g)
	Control	HFHSD	HFHSD + P. faecium	HFHSD + P. faecium + GW2580
	5.6	19.45	13.68	19.33
	5.02	14.79	15.08	11.19
	3.73	19.81	17.59	11.37
	2.21	14.82	14.52
	3.14	14.35	13.57	20.29
	1.26	25.51	10.45	17.6
	2.16	20.34	15.03	22.32
	4.8	20.87	12.95	16.84
The symbol * means outlier value
A missing value due to experimental issues (e.g., animal death, problems with cell staining, detection below the test threshold, RNA extraction, etc.)

## Sheet: Fig. 5F
	eWAT (g)
	Control	HFHSD	HFHSD + P. faecium	HFHSD + P. faecium + GW2580
	0.4	2.12	2.35	2.68
	0.44	1.65		1.31
	0.41	2.56	2.16	1.52
	0.56	2.24	1.97
	0.28	1.66	1.22	2.75
	0.62	2.91	1.34	2.62
	0.3	2.36	2.17	2.8
	0.3	2.7	1.92	2.82
The symbol * means outlier value
A missing value due to experimental issues (e.g., animal death, problems with cell staining, detection below the test threshold, RNA extraction, etc.)

## Sheet: Fig. 5G
	GIP (pg/mL)
	Control	HFHSD	HFHSD + P. faecium	HFHSD + P. faecium + GW2580
	375,11*	269.8	62.08	192.82
	79.8882	103.559	221.06	179.75
	99.7022	172.306	106.12	202.48
	115.614	160.3	113.22
	57.5729	257.948	115.5	120,71*
	176.151	232.11	116.94	188.08
	77.9425	274.427	219.74	480,68*
	74.4122	248.618	167.2	175.46
The symbol * means outlier value
A missing value due to experimental issues (e.g., animal death, problems with cell staining, detection below the test threshold, RNA extraction, etc.)

## Sheet: Fig. 5H
		Glucose (mg/dL)
	Min	Control								HFHSD								HFHSD + P. faecium								HFHSD + P. faecium + GW2580
	0	172	103	141	149	107	163	94	139	182		165	179	244	268	245	273	186	157	264	180	159		193	203	262	272	225		376	165	230	198
	15	237	325	261	280	237	235	181	260	306		411	411	433	439	397	400	239	314	361	332	259		384	375	368	336	331		429	288	496
	30	217	304		247	122	256	212	160	366		375	403	449	431	437	439	197	334	316	381	351				370	354	358		455	253	501	466
	60	200	196	224	228	110	195	112	145	327		383	353	401	418	411	401	217	233		319	287		367	337	406	339	370		490	218	303	385
	120	122	88	202	173	88	142	99	148	134		218	208	198	283	250	240	160	147	246	171	184		229	259	241	239	240		235	168	339	265
The symbol * means outlier value
A missing value due to experimental issues (e.g., animal death, problems with cell staining, detection below the test threshold, RNA extraction, etc.)

## Sheet: Fig. 5I
	AUC
	Control	HFHSD	HFHSD + P. faecium	HFHSD + P. faecium + GW2580
	22388	32925	23978	41310
	23948		28298	37470
	26708	39615	35055	38558
	26325	38700	34388
	14693	42413	31410	48593
	23543	45593		26100
	16200	43620	39105	44243
	19508	43170	38235	42225
The symbol * means outlier value
A missing value due to experimental issues (e.g., animal death, problems with cell staining, detection below the test threshold, RNA extraction, etc.)

## Sheet: Fig. 5J
		mRNA fold change
		Control								HFHSD								HFHSD + P. faecium								HFHSD + P. faecium + GW2580
	Ccl2	0.898	0.779	1.198	1.521	1.236	0.853	0.853	0.662	1.464	1.169	2.612		1.516	2.488	1.766	1.642	5,37*	0.758	1.329	1.057	0.79	0.901	1.444	0.635	3.284	1.244	1.181		3.341	2.354	1.912	1.63
	Cd11c	2.593	0.514	0.784	1.086	0.653	1.771	0.261	0.338	4.271	6.318	18.119		8.222	33.812	14.769	13.637	5.754	2.063	8.424	3.957	2.593	4.054	14,77*	4.271	11.954	3.237	3.259		17.808	18.436	27.655	10.699
	Tnfa	0.971	1.358	1.638	1.123	1.127	0.682	0.706	0.397	3.622	2.57	7.194		4.553	7.474	6.973	4.601	4.398	1.281	3.75	4.104	3.175	1.397	5.14	1.774	3.487	3.61	2.517		6.62	5.248	9.106	2.457
	Il6	1.216	1.096	0.822	1.084	1.115	2,09*	1.015	0.652	3.896	4.398	3.623		3.803	4.219	3.198	2.161	4.507	0.925	2.661	2.253	2.652	2.803	1.655	1.577	3.187	2.755	3.816		5.304	3.276	3.11	1.928
The symbol * means outlier value
A missing value due to experimental issues (e.g., animal death, problems with cell staining, detection below the test threshold, RNA extraction, etc.)

[truncated: 7 more sheets: Fig. 5K, Fig. 5M, Fig. 5N, Fig. 5O, Fig. 5P, Fig. 5Q, Fig. 5R]
