# Supplementary material for: Gut commensal Phascolarctobacterium faecium retunes innate immunity to mitigate obesity and metabolic disease in mice
Source: Nat Microbiol. 2025 May 6;10(6):1310–22. doi: 10.1038/s41564-025-01989-7 (PMC12137122; doi:10.1038/s41564-025-01989-7)
Supplement: Supplementary file 8 — Statistical source data. [file 41564_2025_1989_MOESM8_ESM.xlsx]

## Sheet: Fig. 6B
	M2-like markers (% of CD115+)
		Control									P. faecium
	Arg1	6.6	4.5	6.7	5.4	5	5	7	7.4	6.3	38.5	46.3	40.45	36	39.9	32	35.85	36.1	39
	CD206	3.9	3.2	4	3.4	3.2	3.2	3.6	3.9	4.7	26.4	39.8	37.1	28.1	34.5	26.8	33.3	37.6	35
	CD163	3.6	3.1	5.3	3.3	2.5	3.4	3	3.7	5.2	29.3	48.8	47.2	25.8	33.6	32.7	44	41.3	41
The symbol * means outlier value
A missing value due to experimental issues (e.g., animal death, problems with cell staining, detection below the test threshold, RNA extraction, etc.)

## Sheet: Fig. 6C
	Cytokines (pg/mL)
		Control									P. faecium
	IL-10										37.6759	48.335	30.2599	33.6962	20.5706	38.3262	27.4136		22.9339
	IL-1β	2.017	2.596	1.113	2.596	2.88	3.441		3.717	3.717	27.583	22.179	22.179	17.37	15.102	29.855	11.821	23.569
The symbol * means outlier value
A missing value due to experimental issues (e.g., animal death, problems with cell staining, detection below the test threshold, RNA extraction, etc.)

## Sheet: Fig. 6D
	mRNA fold change
		Control								P. faecium
	Tlr2	1.529	1.442	0.594	0.497	0.991	0.736	1.246	0.964	2.278	1.452	1.322	2.737	1.242	2.608	2.133	2.441
	Tlr4	1.526	1.227	0.709	0.462	1.181	0.678	1.197	1.021	0.886	0.471	0.543	0.986	0.368	0.826	0.678	0.688
	Tlr5	1.106	0.511	0.75	0.457	1.405	1.311	1.118	1.343	0.014	0.004	0.009	0.039	0.008	0.031	0.011	0.033
The symbol * means outlier value
A missing value due to experimental issues (e.g., animal death, problems with cell staining, detection below the test threshold, RNA extraction, etc.)

## Sheet: Fig. 6E
	TLR2 relative NF-kb activation
	DMEM	FLS-10 (1 ng/ml)	10^6 bact/well	10^5 bact/welll	10^4 bact/well	10^3 bact/well
	0.0945	2.127	1.95633	1.51093	0.504633	0.076533
	0.0918	2.1745	1.99223	1.56693	0.501833	0.067233
	0.0731	2.1839	1.98333	1.49953	0.514133	0.074733
	0.0832	2.1247	1,87*	1.50383	0,47*	0.084833
	0.0872	2.0928	1.98853	1.50023	0.519733	0.074733
	0.0982	2.1687	1.95193	1.54503	0.516433	0.069033
The symbol * means outlier value
A missing value due to experimental issues (e.g., animal death, problems with cell staining, detection below the test threshold, RNA extraction, etc.)

## Sheet: Fig. 6F
	M2-like markers (% of CD115+)
			Vehicle											Anti-TLR2
	Arg-1	Control	4.39	6.52	6.61	4.84	3.7	4.55	5.89	4.51	10,0*	5.88	9,7*	2.89	3.36	3.39	7.02	3.18	3.57	5.71	4.96	4.9	5.08	4.89
		P. faecium	40.8	31.9	34.8	36.3	31.3	33.9	54,6*	62,8*	57,2*	40.5	38.8	5.82	8.94	5.88	10.4	7.99	9.21	30,0*	32,5*	10.3	13.1	14.8	6.85
	CD206	Control	6,3*	6,8*	7,1*	1.83	2.87	2.16	2.74	1.57	2.46	2.19	3.78	2.46	2.51	2.82	1.75	3.58	2.66	2.04	2.8	5,6*	6,9*	4.73
		P. faecium	29.5	22.4	24.9	24	6,7*	20.4	16.2	16.2	8,12*	23.7	26.6	13.4	15.6	12.5	12.8	13.3	10.1	13.5	10.8	10.3	22,3*	18.6	15.6
	CD163	Control	2.99	4.09	3.85	1.34	1.77	1.02						1.66	1.65	2.11	2.06	3.12	1.95	2.37	2.17	3.39	3.92	4.07
		P. faecium	36.8	30.3	37.3	32.2	27.6	24.8						6.71	11.2	13.6	9.73	11.1	9.66	13.5	13.9	13.1	27*	23,0*	16.5
The symbol * means outlier value
A missing value due to experimental issues (e.g., animal death, problems with cell staining, detection below the test threshold, RNA extraction, etc.)

## Sheet: Fig. 6G
	mRNA fold change
		MO-Control										MO-P. faecium
	Ifng	0.48	1.26	1.44	0.91		0.53	0.63	1.35	1.39		2.09	3.06	5,86*		1.36	1.57	0.97	1.28	1.48	2.42
	Tnfa		0.91	1	0.98		1.04	1.25	0.85	0.98		0.72	1.63	1.38	1.58	1.35	1.37	0.88	0.44	0.64	0.73
	Tbx21	0.63	0.78	1.42	1.17		1.21	0.94	1	0.85		1.81	1.97	4,34*	2.59	2.42	2.32	1.9	3.02	2.82	1.59
	Il22	1.46	1.52	0.45	0.57		0.83	1.79	1.05	0.34		209.15	247.01		62.04	141.67		78.29	168.43	181.26	111.9
	Il23r	1.41	1.34	0.64	0.61		1.21	0.94	1	0.85		2	1.51	1.52	1.04	1.29	0.98	1.9	3.02	2.82	1.59
	Rorgc	1.58	1.77	0.31	0.33		1.44	1.13	0.67	0.75		0,85*	0.53	0,10*	0.31	0.42	0.39	0.3	0.36	0.24	0.28
The symbol * means outlier value
A missing value due to experimental issues (e.g., animal death, problems with cell staining, detection below the test threshold, RNA extraction, etc.)

## Sheet: Fig. 6H
	Cytokines (pg/mL)
		MO-Control										MO-P. faecium
	IFNg	28.766	52.714	46.405	33.418	198.016	111.616	208.561	185.4			64.24	44.779		49.507	91.131	76.309		52.714	33.519	30.787
	IL-22	1.446	2.974	1.786	2.489	13,654*	6,074*		1.584	0.855		73.737	56.659		38.39	39.603		103.97	87.199	7.926	6.803
The symbol * means outlier value
A missing value due to experimental issues (e.g., animal death, problems with cell staining, detection below the test threshold, RNA extraction, etc.)

## Sheet: Fig. 6I
	mRNA fold change
		Control										P. faecium
	Ifng	0.56	0.88	1.39	1.16		1.02	0.63	1.25	1.1		0.81	0.23	1.48	1		1.58	1.01	3,17*	1.03
	Tnfa	1.19	0.97	1.39	1.04		0.8	1.05	0.81	0.76		1.4	0.81	1.59	1.53		0.78	0.52	0.61	0.44
	Tbx21	0.94	0.81	0.86	1.39		0.9	1.24	1.25	0.61		0.75	1.27	0.92	1.03		2.27	2.4	1.91	1.13
	IL22	0.5	1.16	0.83	1.51			1.01	0.57	1	1.42	0.26	0.76	1.25	0.76			1.26	0.12	0.66	0.17
	IL23r	1.4	1.18	0.63	0.8			0.92	0.5	1.51	1.07	1.14	1.14	0.74	0.85			0.6	0.57	0.41	0.22
	Rorgc	1.18	0.87	1.69	1.19	0.73	0.92	0.82	0.6			1.34	0.86	0.82	1.36	0.86	0.69	0.46	0.54
The symbol * means outlier value
A missing value due to experimental issues (e.g., animal death, problems with cell staining, detection below the test threshold, RNA extraction, etc.)
