# Supplementary material for: Gut commensal Phascolarctobacterium faecium retunes innate immunity to mitigate obesity and metabolic disease in mice
Source: Nat Microbiol. 2025 May 6;10(6):1310–22. doi: 10.1038/s41564-025-01989-7 (PMC12137122; doi:10.1038/s41564-025-01989-7)
Supplement: Supplementary file 9 — Statistical source data. [file 41564_2025_1989_MOESM9_ESM.xlsx]

## Sheet: ED. Fig. 2A
	Cholesterol (mg/dL)
	Control	HFHSD	HFHSD + P. faecium
	80	90	87.2
	3,33*	68.9	85.6
	88.9	103.9	91.1
	66.7	100	34.4
	52.8	85	118.9
	59.4	83.9	102.8
	82.2	96.1	86.7
	70	93.9
	66.1	75	35.6
	64.4	71.7	81.7
The symbol * means outlier value
A missing value due to experimental issues (e.g., animal death, problems with cell staining, detection below the test threshold, RNA extraction, etc.)

## Sheet: ED. Fig. 2B
	HOMA-IR
	Control	HFHSD	HFHSD + P. faecium
	4.12	29.63	12.77
		19.37	10.5
	2.08	28.25	37,89*
	2.12	10.14	10.13
	1.6	13.16	16.77
	2.92	102,65*	10.66
	1.52	27.64	8.75
	2.8	29.32	17.76
The symbol * means outlier value
A missing value due to experimental issues (e.g., animal death, problems with cell staining, detection below the test threshold, RNA extraction, etc.)

## Sheet: ED. Fig. 2C
	Body weight evolution (g)
	Day	HFHSD					HFHSD + P. faecium					HFHSD + P. succinatutens
	0	24.6	22.18	22.6	24.58	23.98	22.88	24.2	23.28	22.29	22.98	23.8	23.2	24.64	23.48	22.38
	1	25.18	23.19	23.38	25.9	20,68*	22.08	24.98	23.79	22.88	22.68	23.98	23.98	25.08	23.48	22.58
	4	25.38	24.88	23.8	26.75	26.48	24.65	25.58	25.18	24.39	24.28	25.7	25.62	27.28	25.28	24.72
	8	25.88	24.8	25.58	27.08	27.4	26.18	26.03	26.28	25.4	24.4	26.18	24.62		21.38	24.88
	11	26.68	26.08	25.28	27.18	27.28	22.26	25.68	26.02	25.39	24.38	26.86	25.8		24.28	26.08
	15	27.58	27.08	26.19	27.81	28.79	21.2	26.53	26.94	25.88	25.3	28.5	26.98		25.8	27.09
	18	27.38	27.28	26.99	28.38	29.48	23.04	25.48	26.99	26.08	24.44	27.79	27.53		26.88	27.29
	22	28.12	28.68	27.98	29.39	30.78	25.18	26.29	27.78	26.99	25.52	29.38	28.18		27.76	27.29
	25	28.48	28.62	28.58	29.66	30.58	25.58	26.68	27.38	26.08	23,78*	28.45	26,4*		24,01*	28.02
	29	29.38	29.28	29.02	30.8	30.78	26.28	27.7	27.68	27.48	25.78	30.18	28.08		23,38*	28.68
	32	30.03	29.58	29.58	30.98	31.28	26.78	27.7	28.58	27.92	26.04	30.43	28.5		25,66*	29.13
	36	31.35	30.48	30.68	32.08	31.88	27.28	28.72	28.69	29.46	26.69	31.88	29.38		27,77*	30.22
	39	32.32	31.49	30.98	32.89	32.29	28.08	29.23	28.98	29.98	27.08	31.69	29.92		28,98*	29.65
	43	32.78	31.99	31.61	33.58	32.98	28.8	29.99	29.38	31.08	27.98	32.06	30.9		30.37	30.8
	46	32.98	31.83	31.38	33.64	33.28	28.81	29.8	29.28	31.08	28.18	32.08	31.28		30.79	30.88
	50	33.62	32.85	33.15	35.27	34.17	28.98	30.95	30.08	32.33	28.68	33.18	32.4		31.89	32.48
	53	33.72	32.69	32.88	35.06	34.2	29.2	30.58	29.8	31.82	28.5	33.3	32.37		31.99	32.29
	57	34.73	33.79	34.58	36.82	35.28	30.67	32.04	30.94	33.57	29.91	33.75	33.2		33.49	33.48
	60	35.96	34.13	34.8	37.47	37.12	31.02	32.51	30.78	33.88	30.28	34.07	34.08		34.38	33.86
The symbol * means outlier value
A missing value due to experimental issues (e.g., animal death, problems with cell staining, detection below the test threshold, RNA extraction, etc.)

## Sheet: ED. Fig. 2D
		Body weight gain (g)
	HFHSD	HFHSD + P. faecium	HFHSD + P. succinatutens
	10.78	8.94	10.09
	10.94	7.53	10.1
	11.42	6.99
	11.57	11	10.9
	13.14	7.6	11.28
The symbol * means outlier value
A missing value due to experimental issues (e.g., animal death, problems with cell staining, detection below the test threshold, RNA extraction, etc.)

## Sheet: ED. Fig. 2E
		Glucose (mg/dL)
	HFHSD	HFHSD + P. faecium	HFHSD + P. succinatutens
	285	146	250
	258	184	203
	216	205
	244	165	273
	239	163	196
The symbol * means outlier value
A missing value due to experimental issues (e.g., animal death, problems with cell staining, detection below the test threshold, RNA extraction, etc.)
