# Supplementary material for: Gut commensal Phascolarctobacterium faecium retunes innate immunity to mitigate obesity and metabolic disease in mice
Source: Nat Microbiol. 2025 May 6;10(6):1310–22. doi: 10.1038/s41564-025-01989-7 (PMC12137122; doi:10.1038/s41564-025-01989-7)
Supplement: Supplementary file 10 — Statistical source data. [file 41564_2025_1989_MOESM10_ESM.xlsx]

## Sheet: ED. Fig. 3A
	Body weight gain (g)
	Control	HFHSD	HFHSD+ GW2580
	5.6	19.45	16.37
	5.02	14.79	16.46
	3.73	19.81	11.82
	2.21	14.82
	3.14	14.35	18.68
	1.26	25.51	13.43
	2.16	20.34	17.02
	4.8	20.87	13.34
The symbol * means outlier value
A missing value due to experimental issues (e.g., animal death, problems with cell staining, detection below the test threshold, RNA extraction, etc.)

## Sheet: ED. Fig. 3B
	eWAT (g)
	Control	HFHSD	HFHSD + GW2580
	0.4	2.12	1.96
	0.44	1.65	2.88
	0.41	2.56	1.42
	0.56	2.24
	0.28	1.66	2.78
	0.62	2.91	1.65
	0.3	2.36	2.61
	0.3	2.7	1.76
The symbol * means outlier value
A missing value due to experimental issues (e.g., animal death, problems with cell staining, detection below the test threshold, RNA extraction, etc.)

## Sheet: ED. Fig. 3C
		Glucose (mg/dL)
	Time	Control								HFHSD								HFHSD + GW2580
	0	172	103	141	149	107	163	94	139	182		165	179	244	268	245	273	223	237	243		313	223	229	164
	15	237	325	261	280	237	235	181	260	306		411	411	433	439	397	400	402	357	439		457	404	418	325
	30	217	304		247	122	256	212	160	366		375	403	449	431	437	439	483		449		554	479	460	354
	60	200	196	224	228	110	195	112	145	327		383	353	401	418	411	401	451	342	470		540	384	467	287
	120	122	88	202	173	88	142	99	148	134		218	208	198	283	250	240	242	220	252		309	210	252	208
The symbol * means outlier value
A missing value due to experimental issues (e.g., animal death, problems with cell staining, detection below the test threshold, RNA extraction, etc.)

## Sheet: ED. Fig. 3D
	AUC
	Control	HFHSD	HFHSD + GW2580
	22388	32925	46125
	23948		37043
	26708	39615	47220
	26325	38700
	14693	42413	55238
	23543	45593	42090
	16200	43620	46913
	19508	43170	33225
The symbol * means outlier value
A missing value due to experimental issues (e.g., animal death, problems with cell staining, detection below the test threshold, RNA extraction, etc.)

## Sheet: ED. Fig. 3E
	M1/M2
	Control	HFHSD	HFHSD + P. faecium	HFHSD + P. faecium + GW2580
	3.64	30.56	0.69	20.14
	3.28	19.62	0.74	8.17
	4.24	29.09	1.27	3.8
	3.52	13.84	0.8
	9.64	12.41	0.26	9.93
	4.24	50,75*	0.27	22.73
	5.52	157,00*	1.96	22
	10.56	12.64	0.88	41.33
The symbol * means outlier value
A missing value due to experimental issues (e.g., animal death, problems with cell staining, detection below the test threshold, RNA extraction, etc.)

## Sheet: ED. Fig. 3F
		mRNA fold change
		Control								HFHSD								HFHSD + P. faecium								HFHSD + P. faecium + GW2580
	Tnfa	0.599	1.076	0.312	0.483	2,51*	0.398	1.381	0.642	2.94	1.302	1.19	0.865	1.748	1.893	0.672	0.774	1.118	0.874	0.225	0.255	0.847	1.223	0.883	0.332	1.219	0.703			1.072	0.538	0.725	0.295
	Il10	0.688	0.462	0.735	0.077	1.855	1.011	2.123	1.047	0.017	0.053	0.046		1.842	0.905	1.207	0.799		1.868	0.585	0.339	1.004	0.181		0.174	0.058	0.075	0.696		0.533	0.278	0.031	0.059
The symbol * means outlier value
A missing value due to experimental issues (e.g., animal death, problems with cell staining, detection below the test threshold, RNA extraction, etc.)

## Sheet: ED. Fig. 3G
	Glucose (mg/dL)
	Control	HFHSD	HFHSD + P. faecium	HFHSD + P. faecium + GW2580
	136	210	157	235
	78	218	144	195
	137	266	244	181
	108	188	199
	121	262	146	212
	110	227	204	230
	67	262	179	221
	90	223	235	242
The symbol * means outlier value
A missing value due to experimental issues (e.g., animal death, problems with cell staining, detection below the test threshold, RNA extraction, etc.)
